# Supplementary material for: The role of government policy, social infrastructure and Fengshui in intending to buy tourism real estate
Source: PLoS One. 2023 Jul 27;18(7):e0281436. doi: 10.1371/journal.pone.0281436 (PMC10374126; doi:10.1371/journal.pone.0281436)
Supplement: S1 Data — (CSV) [file pone.0281436.s002.csv]

AT1	AT2	AT3	AT4	BC1	BC2	BC3	BC4	BI1	BI2	BI3	BI4	BI5	FE1	FE2	FE3	FE4	FE5	FE6	FE7	FE8	FE9	FE10	FE11	FE12	FE13	FE14	FE15	FE16	LR1	LR2	LR3	LR4	LR5	LR6	LR7	SI1	SI2	SI3	SI4	SN1	SN2	SN3
3	3	3	3	4	3	2	2	3	2	2	3	2	5	3	5	5	5	5	5	5	5	5	5	5	5	5	5	5	4	4	4	4	4	4	4	4	4	4	4	2	2	2
3	1	3	1	3	3	3	1	3	1	2	3	3	3	3	3	3	3	3	3	3	3	3	3	3	3	3	3	3	3	3	3	3	3	3	3	3	3	3	3	1	1	1
2	2	2	2	5	3	5	3	2	3	3	4	2	5	5	5	5	5	5	5	5	5	5	5	5	5	5	5	5	3	3	3	3	3	3	3	3	3	3	5	4	3	3
3	4	3	4	4	4	4	4	3	3	4	3	3	3	3	3	3	3	3	3	3	3	4	3	4	3	4	3	4	3	3	3	3	3	3	3	3	3	3	3	4	4	4
3	5	5	1	5	5	5	5	2	5	5	5	4	5	5	5	5	5	5	5	5	5	5	5	5	5	5	5	5	4	5	5	5	5	5	5	4	4	5	5	2	2	2
3	3	4	4	4	3	4	4	4	3	3	4	3	4	4	4	4	4	4	3	5	4	4	4	3	4	4	4	4	4	4	4	4	3	4	4	5	5	5	5	4	4	4
4	4	4	5	3	3	3	3	4	4	4	5	5	3	5	5	5	5	5	5	5	5	5	4	5	5	5	5	5	3	3	3	3	3	4	4	4	4	5	5	4	4	4
4	3	4	5	5	4	4	5	4	4	4	4	4	5	5	5	5	5	4	4	5	5	4	4	4	5	5	5	4	5	4	5	5	5	5	5	4	5	4	5	4	4	4
3	3	4	3	3	3	4	4	3	3	4	4	3	3	4	4	4	4	4	3	5	5	4	4	3	3	4	4	3	3	4	4	4	3	3	3	4	3	3	4	3	4	4
3	3	3	3	3	4	4	3	4	3	3	4	3	3	4	4	4	4	4	4	4	4	4	4	4	4	4	5	5	3	3	3	3	3	3	3	4	4	4	4	4	3	3
3	2	3	2	4	4	4	4	2	3	2	3	4	3	3	3	3	3	3	3	3	3	4	4	4	4	4	4	4	3	3	3	3	3	3	3	3	3	3	3	3	3	3
4	4	4	4	2	3	3	3	5	5	5	5	5	4	4	4	4	5	5	5	5	5	5	5	5	5	5	5	5	3	3	3	3	3	3	3	4	4	4	4	4	4	4
5	5	5	5	5	5	5	5	5	5	4	5	5	5	5	5	5	5	5	5	5	5	5	5	5	5	5	5	5	5	5	5	5	5	5	5	5	5	5	5	5	5	5
3	3	3	3	4	4	4	4	4	4	3	4	4	4	4	3	4	4	4	4	3	4	4	4	4	4	4	4	4	3	3	3	3	3	3	3	4	4	4	4	3	2	2
4	4	4	4	4	4	4	4	4	4	4	4	4	4	4	4	4	4	4	4	4	4	4	4	4	4	4	4	4	4	4	4	4	4	4	4	4	4	4	4	4	4	4
5	5	5	5	5	5	5	5	4	5	5	5	5	5	5	5	5	5	5	5	5	5	5	5	5	5	5	5	5	5	5	1	5	5	5	5	5	5	1	5	4	4	4
3	3	3	3	3	3	3	3	1	1	1	1	1	3	3	3	3	3	3	3	3	3	3	3	3	3	3	3	3	3	3	3	3	3	3	3	3	3	3	3	1	1	1
3	3	3	3	3	3	3	3	3	3	3	3	3	3	3	3	3	3	3	3	3	3	3	3	3	3	3	3	3	3	3	3	3	3	3	3	3	3	3	3	3	3	3
2	2	2	2	4	3	2	2	2	2	3	2	3	3	4	4	4	4	4	4	4	3	4	4	3	3	4	4	4	3	3	2	3	3	3	3	4	3	3	4	2	2	2
3	3	3	3	3	3	3	3	2	2	2	2	2	3	3	3	3	3	3	3	3	3	3	3	3	3	3	3	3	3	3	3	3	3	3	3	3	3	3	3	2	2	2
2	2	2	2	2	2	2	2	2	2	2	2	4	3	3	2	3	3	3	3	3	5	3	3	4	3	3	4	3	2	3	4	3	2	3	4	3	3	3	3	2	2	2
3	3	3	3	3	4	4	4	3	3	3	3	2	4	4	4	4	4	4	4	4	4	4	4	4	4	4	4	4	2	2	2	3	3	3	3	4	4	4	4	2	2	2
3	3	3	3	3	3	3	3	4	4	4	4	4	3	3	3	3	3	3	3	3	3	3	3	3	3	3	3	3	3	3	3	3	3	3	3	3	3	3	3	4	3	3
3	3	3	3	3	3	3	3	3	3	4	4	3	3	3	3	3	3	3	3	3	3	3	3	3	3	3	3	3	3	3	3	3	3	3	3	3	3	3	3	3	4	4
3	3	3	3	3	3	3	3	3	3	3	4	3	3	3	3	3	3	3	3	3	3	3	3	3	3	3	3	3	3	3	3	3	3	3	3	3	3	3	3	2	2	2
4	4	4	4	4	4	4	4	4	4	4	4	4	4	4	4	4	4	4	4	4	4	4	4	4	4	4	4	4	4	4	4	4	4	4	4	4	4	4	4	4	4	4
3	3	3	3	3	4	2	4	5	2	2	2	4	3	3	3	3	3	3	3	3	3	3	3	3	3	3	3	3	4	2	4	2	4	4	4	4	4	4	4	1	4	1
3	4	3	3	5	4	4	3	3	2	2	3	4	4	3	3	3	4	3	3	4	4	3	2	3	4	4	4	3	3	3	3	3	3	3	3	4	3	3	4	2	2	2
3	3	4	4	5	5	5	5	2	2	2	2	2	5	5	5	5	5	5	5	5	5	5	5	5	5	5	5	5	3	4	4	4	5	5	5	3	3	5	4	3	3	3
3	3	3	3	3	3	3	3	3	3	3	3	3	3	3	3	3	3	3	3	3	3	3	3	3	3	3	3	3	3	3	3	3	3	3	3	3	3	3	3	3	3	3
5	3	5	5	5	5	5	5	4	4	4	5	4	1	1	5	5	5	1	5	5	5	5	5	5	5	5	5	5	5	5	5	5	5	5	5	5	5	5	5	4	4	4
3	3	3	3	3	3	3	3	3	3	3	4	2	3	2	2	3	3	3	4	4	4	4	4	4	4	4	4	4	3	3	3	3	3	3	3	3	3	3	3	2	2	2
3	3	3	3	4	3	3	3	4	4	4	4	4	4	4	4	4	4	4	4	4	4	4	4	4	3	3	3	3	4	4	4	4	4	4	4	4	4	4	4	3	3	3
2	2	4	4	3	2	4	1	3	4	3	2	2	2	3	1	3	5	3	4	2	1	3	4	2	3	2	5	3	3	3	2	4	3	2	5	2	4	2	3	3	4	2
3	4	4	3	3	3	3	3	4	5	4	4	4	4	4	4	4	4	4	4	4	4	4	4	4	4	4	4	4	4	3	4	4	3	4	3	4	5	5	5	3	3	3
5	3	4	4	3	5	3	4	1	3	2	5	3	5	3	5	4	3	2	4	5	3	4	2	5	3	2	5	3	2	4	5	5	3	4	2	4	3	5	3	4	5	2
4	3	4	4	4	2	4	4	4	4	4	4	4	4	4	4	2	4	2	4	4	2	4	2	4	4	4	2	2	4	4	4	4	4	4	4	4	2	4	4	2	2	4
4	4	4	4	4	4	4	4	4	4	4	4	4	4	4	4	4	4	4	4	4	4	4	4	4	4	4	4	4	4	4	4	4	4	4	4	4	4	4	4	4	4	4
4	4	4	4	4	4	4	4	4	4	4	4	4	4	4	4	4	4	4	4	4	4	4	4	4	4	4	4	4	4	4	4	4	4	4	4	4	4	4	4	4	4	4
3	3	3	3	3	3	3	3	3	3	3	3	3	3	3	3	3	3	3	3	3	3	3	3	3	3	3	3	3	3	3	3	3	3	3	3	3	3	3	3	3	3	3
4	4	5	5	3	3	3	3	4	4	4	5	4	5	5	5	5	5	5	5	5	5	5	5	5	5	5	5	5	5	5	1	5	5	5	5	5	5	5	5	4	4	4
3	3	3	3	4	4	5	5	1	1	1	1	1	3	3	3	3	3	3	3	3	3	3	3	3	3	3	3	3	4	4	4	4	4	4	4	3	3	3	3	2	2	2
1	1	1	1	1	1	1	1	1	1	1	1	1	1	1	1	1	1	1	1	1	1	1	1	1	1	1	1	1	1	1	1	1	1	1	1	1	1	1	1	1	1	1
4	4	4	4	4	4	4	4	3	5	3	4	3	5	5	5	5	5	5	5	5	5	5	5	5	5	5	5	5	4	4	4	4	4	4	4	5	5	5	5	3	3	3
4	4	3	4	4	4	4	4	2	3	2	3	3	3	3	4	3	4	3	4	3	4	3	4	3	3	3	4	3	3	2	3	2	3	3	3	3	3	3	3	3	2	3
3	3	3	3	3	2	2	3	3	3	4	4	2	4	4	4	4	4	4	4	4	4	4	4	4	5	5	4	4	4	4	4	4	4	4	4	3	3	3	4	3	3	3
3	3	3	3	3	3	3	3	3	4	4	5	4	4	4	4	4	4	4	4	5	4	5	4	4	5	5	4	4	3	3	4	5	4	5	5	4	4	4	4	4	4	4
3	3	3	3	4	4	4	4	3	3	3	3	2	4	4	4	4	4	4	4	4	4	4	4	4	4	4	4	4	4	4	4	3	4	4	4	4	3	4	4	3	3	3
3	3	3	3	3	3	3	3	3	3	3	3	3	3	3	3	3	3	3	3	3	3	3	3	3	3	3	3	3	3	3	3	3	3	3	3	3	3	3	3	1	3	3
2	2	3	3	4	4	4	3	2	2	2	3	3	3	3	3	3	4	4	3	4	4	3	3	3	3	4	4	4	3	3	4	4	4	4	4	3	4	4	4	3	3	3
2	2	2	2	2	2	2	2	2	3	3	4	3	2	3	3	3	3	3	3	3	3	3	3	3	3	3	3	3	3	3	3	3	3	3	3	3	3	3	3	3	3	3
4	4	4	4	4	4	4	4	4	4	4	4	4	4	4	4	4	4	4	4	4	4	4	4	4	4	4	4	4	4	4	4	4	4	4	4	4	4	4	4	4	4	4
3	3	3	3	4	4	4	4	4	4	4	4	4	3	4	3	4	3	4	3	4	3	4	3	4	4	3	4	4	3	2	4	4	4	4	4	3	3	3	4	3	3	3
3	3	3	3	3	4	3	3	3	4	4	4	4	4	4	4	4	4	4	4	4	5	4	4	4	5	5	5	4	3	3	3	3	3	4	4	4	4	4	4	2	3	3
3	3	3	3	4	4	4	4	4	4	4	4	3	3	3	3	3	4	4	4	3	3	3	3	4	4	4	4	4	3	2	4	4	4	4	4	3	3	3	4	3	3	3
5	3	3	3	4	3	4	3	4	4	4	4	3	5	5	4	4	4	4	4	5	5	4	4	4	5	5	5	2	3	4	4	4	4	4	4	4	4	4	4	3	2	2
4	4	4	4	4	5	5	5	4	4	5	5	4	4	4	4	3	3	4	5	5	5	4	5	5	4	5	5	5	4	4	5	5	4	5	5	5	4	5	5	4	4	4
3	3	3	3	4	3	4	4	3	3	3	5	5	4	4	4	3	4	5	5	3	3	4	4	4	4	3	4	4	3	3	3	3	3	3	3	4	4	4	4	4	4	4
3	3	4	3	4	3	3	3	3	3	3	4	4	3	3	4	4	4	4	4	4	4	4	3	3	3	3	3	3	3	3	3	3	3	3	3	4	4	3	3	3	3	3
4	4	4	4	4	4	4	4	4	4	3	4	4	3	3	4	4	4	4	4	4	4	4	4	4	4	4	4	4	3	3	3	3	3	3	3	4	4	4	4	3	3	3
3	3	3	3	5	5	5	5	4	4	4	5	5	5	5	5	5	5	5	5	5	5	5	5	5	5	5	5	5	5	5	1	5	5	5	5	5	5	5	5	3	3	3
3	3	3	3	4	3	3	3	2	3	3	4	4	3	3	3	3	3	3	4	3	3	4	3	3	3	4	4	4	3	3	3	3	3	3	3	3	3	3	3	3	3	3
4	4	3	4	3	3	3	3	3	4	4	4	4	3	3	3	3	3	3	3	3	3	3	3	3	3	3	3	3	3	3	3	3	3	3	3	3	3	3	3	3	3	3
3	3	4	4	3	3	3	3	3	3	3	3	3	3	3	3	3	3	3	3	3	3	3	3	3	3	3	3	3	3	4	4	4	3	4	4	4	4	4	4	4	4	4
2	1	2	1	5	3	2	1	1	3	2	3	1	5	5	5	5	5	5	5	5	5	5	5	5	5	5	5	5	4	4	3	4	4	4	4	3	2	5	5	1	1	1
3	3	3	3	4	3	4	3	4	3	3	4	4	4	3	3	4	4	5	5	5	5	5	4	4	4	4	4	4	4	4	3	4	3	4	4	4	4	4	4	3	3	3
2	2	1	1	4	4	3	3	2	1	2	2	2	4	4	4	4	4	3	3	3	4	4	4	4	4	4	4	4	2	2	1	3	2	1	1	3	4	3	4	1	2	2
4	4	4	4	4	3	3	3	3	4	4	3	3	3	3	3	3	3	3	3	3	3	4	4	4	4	4	4	4	4	4	4	4	4	4	4	4	3	4	4	3	4	4
3	3	1	1	5	4	3	4	5	3	4	5	2	5	4	4	5	5	5	4	5	5	5	4	5	5	5	5	4	5	5	5	4	4	5	5	5	5	5	5	4	3	3
2	2	2	2	3	3	3	3	3	2	2	3	3	3	3	3	3	3	3	3	3	3	3	3	3	3	3	3	3	3	3	4	3	3	3	3	3	3	3	3	3	3	3
3	3	3	3	4	3	4	3	2	2	3	3	1	4	4	4	4	4	4	4	4	4	5	5	4	5	5	5	4	4	4	5	5	5	5	5	4	4	4	4	4	4	4
3	3	3	3	3	4	4	4	5	5	4	5	5	3	4	4	4	4	4	4	4	4	4	3	3	4	4	3	4	3	4	2	3	3	3	3	4	3	3	4	4	4	4
4	4	4	3	4	4	4	4	4	4	4	4	4	3	4	4	4	4	4	3	4	5	5	5	5	5	5	5	5	3	3	4	4	3	3	3	4	4	5	5	3	4	4
4	4	5	4	3	2	3	3	1	4	5	5	3	4	4	4	5	3	4	4	5	3	5	3	4	5	5	5	3	3	4	2	2	3	3	3	4	4	4	4	4	4	4
3	3	3	3	3	3	3	3	2	2	2	2	1	3	3	3	3	3	3	3	3	3	3	3	3	3	3	3	3	5	5	5	5	5	5	5	5	5	5	5	1	1	1
4	4	4	4	4	4	4	4	2	5	5	4	1	5	5	5	5	5	5	5	5	5	5	5	5	5	5	5	5	4	3	3	5	5	5	4	5	5	5	5	4	4	4
3	4	4	4	4	4	4	3	4	4	4	5	4	3	3	3	4	4	3	4	4	4	4	4	3	4	4	4	3	4	4	4	3	3	4	3	3	3	4	4	4	4	4
4	4	4	4	4	4	4	4	4	4	4	4	4	3	3	3	3	4	4	4	4	4	4	4	4	4	4	4	4	3	3	4	4	4	4	4	4	4	4	4	4	4	4
4	4	4	4	4	4	4	4	4	4	4	2	2	4	4	4	4	4	4	4	4	4	4	4	4	4	4	4	4	3	3	3	3	3	3	3	3	3	3	3	3	3	3
3	3	3	3	3	3	3	3	3	3	3	3	3	3	3	3	3	3	3	3	3	3	3	3	3	3	3	3	3	3	3	3	3	3	3	3	3	3	3	3	3	3	3
3	3	3	3	2	2	3	2	3	3	3	4	3	3	3	4	5	5	4	4	5	5	5	5	4	4	5	4	4	3	3	3	3	3	3	3	3	2	3	3	3	3	3
3	3	4	3	3	3	3	3	4	3	4	4	5	5	5	5	5	5	5	5	5	5	5	5	5	5	5	5	5	5	5	1	3	5	5	5	5	5	5	5	4	4	4
4	4	4	4	4	5	4	4	3	3	3	5	4	5	5	5	5	5	5	5	5	5	5	5	5	5	5	5	5	5	5	5	5	5	5	5	5	5	5	5	3	4	4
3	2	2	2	3	3	3	4	2	3	4	3	2	3	3	3	3	4	5	5	5	5	5	4	5	5	5	5	4	2	3	4	4	4	4	4	4	3	5	4	1	3	3
5	4	4	4	5	5	5	2	4	5	4	5	5	5	5	5	5	4	5	5	5	5	5	4	4	5	5	4	4	4	4	4	4	3	3	3	5	5	4	5	4	3	2
3	3	3	3	4	4	4	4	3	4	4	4	4	3	3	3	4	4	4	4	4	3	4	4	4	4	4	4	4	2	3	3	3	4	4	4	3	3	3	3	4	4	4
3	3	3	3	5	3	3	3	3	3	3	3	3	5	5	5	5	5	5	5	5	5	5	5	5	5	5	5	5	4	4	4	4	4	4	4	5	5	5	5	3	3	3
3	2	2	2	2	2	3	3	1	2	2	2	2	4	4	4	4	4	4	4	4	4	4	4	4	4	4	4	4	3	3	3	3	3	3	3	3	3	3	3	2	2	2
4	3	3	3	4	3	3	4	4	3	4	5	4	3	3	4	3	4	4	3	4	4	3	4	3	4	4	4	4	4	4	3	4	3	3	4	3	4	4	5	3	3	3
2	2	3	1	4	2	4	3	2	3	3	4	4	5	5	5	4	3	4	4	4	5	3	3	3	4	5	5	4	5	5	4	4	4	5	5	4	4	4	3	2	3	3
4	5	5	4	4	4	5	4	4	4	3	4	4	4	4	4	5	5	4	4	4	5	4	4	4	4	5	4	4	4	4	4	5	5	4	4	4	4	5	4	4	4	4
4	4	4	5	5	4	4	4	4	4	4	4	4	4	4	4	5	5	5	4	5	4	4	5	4	4	4	5	5	5	5	5	4	4	4	4	4	5	5	4	4	4	4
4	4	4	5	4	4	4	4	4	4	4	5	5	4	4	5	5	5	5	4	4	4	4	5	5	4	5	4	4	4	4	4	4	4	5	5	4	4	4	4	4	4	4
4	4	4	5	4	4	5	4	4	4	4	5	4	4	5	5	4	4	4	5	5	5	5	4	4	5	5	5	4	4	4	4	4	5	5	4	4	4	4	4	4	4	4
4	4	4	4	4	4	4	4	4	4	4	4	4	4	4	4	4	4	4	4	4	4	4	4	4	4	4	4	4	4	4	4	4	4	4	4	4	4	4	4	4	4	4
4	4	4	4	4	4	4	4	4	4	4	4	5	4	4	4	4	4	4	4	4	4	4	4	4	4	4	4	4	5	5	5	5	5	5	5	5	5	5	5	4	4	4
5	4	5	5	5	5	5	5	5	5	5	5	5	5	5	5	5	5	4	4	5	4	5	4	5	4	5	4	5	2	3	2	3	3	2	2	2	5	5	5	5	5	3
4	4	4	4	4	4	4	4	4	4	4	4	4	5	4	5	3	4	5	4	4	4	4	4	4	5	5	5	5	4	4	4	4	4	4	4	5	5	5	5	5	5	5
4	4	4	4	4	4	4	4	4	4	4	4	4	4	5	5	5	4	4	4	4	4	4	5	5	4	4	5	5	5	5	4	4	4	5	5	4	4	4	5	4	4	4
4	3	4	4	5	4	3	3	2	3	3	3	4	2	2	3	3	3	2	4	5	5	4	4	4	4	3	3	3	3	4	2	4	4	4	4	3	2	4	4	2	2	3
3	4	4	3	2	4	4	4	4	4	4	4	4	4	4	4	4	4	4	4	4	4	2	4	4	2	2	4	2	4	4	2	4	4	2	2	4	4	4	4	4	4	4
4	4	5	5	5	5	5	4	4	4	4	4	4	4	5	5	5	4	4	5	5	5	4	4	5	5	4	4	4	4	4	5	5	5	4	4	4	5	5	4	4	4	4
4	4	4	3	5	5	5	5	4	4	4	4	4	4	4	4	3	3	3	4	4	4	5	4	5	5	4	4	4	3	3	3	3	3	3	3	4	4	4	4	3	3	3
4	4	5	5	5	4	4	4	5	5	5	5	5	5	5	5	5	5	4	4	4	4	4	5	5	5	5	4	4	5	5	5	5	5	4	4	4	4	5	5	4	4	4
3	4	4	3	4	4	4	3	5	5	5	5	5	4	4	4	3	4	4	5	5	5	5	5	5	5	5	5	5	5	5	5	5	5	5	5	5	5	5	5	5	5	5
3	4	4	3	4	4	4	3	5	5	5	5	5	4	4	4	3	4	4	5	5	5	5	5	5	5	5	5	5	5	5	5	5	5	5	5	5	5	5	5	5	5	5
4	4	4	4	4	4	4	4	5	5	4	5	4	4	4	4	4	4	4	4	4	5	5	5	5	5	5	5	5	4	4	5	5	5	5	4	4	4	4	4	4	4	4
5	5	4	4	4	4	4	4	5	5	5	5	4	4	4	5	5	5	5	5	5	4	4	4	4	4	4	4	5	5	4	5	4	4	5	5	4	4	4	4	5	5	5
4	4	4	4	4	4	4	5	4	4	4	4	4	4	4	5	5	4	5	4	4	4	5	4	5	4	4	4	4	4	4	4	4	5	4	5	5	5	5	5	4	4	4
4	4	4	4	4	4	5	4	4	4	3	4	4	4	4	4	4	5	5	4	4	5	5	4	4	4	4	5	5	4	4	5	4	5	4	4	4	4	4	4	4	4	4
5	5	5	5	5	5	5	5	5	4	5	5	5	5	5	5	5	5	5	5	5	5	5	5	5	5	5	5	5	5	5	5	5	5	5	5	5	5	5	5	5	5	5
5	5	5	5	5	5	5	5	5	5	5	5	5	5	5	5	5	5	5	5	5	5	5	5	5	5	5	5	5	5	5	5	5	5	5	5	5	5	5	5	5	5	5
5	5	5	5	5	5	5	5	5	4	4	5	5	5	5	5	5	5	5	5	5	5	5	5	5	5	5	5	5	5	5	5	5	5	5	5	5	5	5	5	4	4	4
5	5	5	5	5	5	5	5	5	5	5	5	5	5	5	5	5	5	5	5	5	5	5	5	5	5	5	5	5	5	5	5	5	5	5	5	5	5	5	5	5	5	5
5	5	5	5	5	5	5	5	5	4	4	5	5	5	5	5	5	5	5	5	5	5	5	5	5	5	5	5	5	5	5	5	5	5	5	5	5	5	5	5	5	5	5
5	5	5	5	5	5	5	5	5	4	4	5	5	5	5	5	5	5	5	5	5	5	5	5	5	5	5	5	5	4	4	4	4	4	4	4	5	5	5	5	5	5	5
5	5	5	5	5	5	5	5	5	4	4	5	5	5	5	5	5	5	5	5	5	5	5	5	5	5	5	5	5	5	5	5	5	5	5	5	5	5	5	5	5	5	5
5	5	5	5	5	5	5	5	5	4	4	5	5	5	5	5	5	5	5	5	5	5	5	5	5	5	5	5	5	4	4	4	4	4	4	4	5	5	5	5	5	5	5
5	5	5	5	5	5	5	5	5	4	4	4	5	5	5	5	5	5	5	5	5	5	5	5	5	5	5	5	5	4	4	5	5	5	4	4	5	5	5	5	4	4	4
5	5	5	5	5	5	5	5	5	4	4	5	5	5	5	5	5	5	5	5	5	5	5	5	5	5	5	5	5	5	5	5	5	5	5	5	5	5	5	5	3	3	3
5	5	5	5	5	5	5	5	5	4	4	5	5	5	5	5	5	5	5	5	5	5	5	5	5	5	5	5	5	4	4	4	4	4	4	4	5	5	5	5	4	4	4
5	5	5	5	5	5	5	5	5	4	4	5	5	5	5	5	5	5	5	5	5	5	5	5	5	5	5	5	5	5	5	5	5	5	5	5	5	5	5	5	5	5	5
5	5	5	5	5	5	5	5	5	4	4	5	5	5	5	5	5	5	5	5	5	5	5	5	5	5	5	5	5	5	5	5	5	5	5	5	5	5	5	5	5	5	5
5	5	5	5	5	5	5	5	5	4	4	5	5	5	5	5	5	5	5	5	5	5	5	5	5	5	5	5	5	5	5	5	5	5	5	5	5	5	5	5	5	5	5
5	5	5	5	5	5	5	5	5	4	5	5	5	5	5	5	5	5	5	5	5	5	5	5	5	5	5	5	5	4	4	4	4	4	5	5	5	5	5	5	4	4	4
5	5	5	5	5	5	5	5	4	4	5	5	5	5	5	5	5	5	5	5	5	5	5	5	5	5	5	5	5	5	5	5	5	5	5	5	5	5	5	5	5	5	5
5	5	5	5	5	5	5	5	5	4	5	5	5	5	5	5	5	5	5	5	5	5	5	5	5	5	5	5	5	5	5	5	5	5	5	5	5	5	5	5	5	5	5
5	5	5	5	5	5	5	5	4	4	5	5	5	5	5	5	5	5	5	5	5	5	5	5	5	5	5	5	5	5	5	5	5	5	5	5	5	5	5	5	4	4	4
5	5	5	5	5	5	5	5	4	4	5	5	5	5	5	5	5	5	5	5	5	5	5	5	5	5	5	5	5	4	4	4	4	4	5	5	5	4	5	5	4	4	4
5	5	5	5	5	5	5	5	5	5	5	5	5	5	5	5	5	5	5	5	5	5	5	5	5	5	5	5	5	5	5	5	5	5	5	5	5	5	5	5	4	4	4
5	5	5	5	5	5	5	5	4	4	4	4	4	5	5	5	5	5	5	5	5	5	5	5	5	5	5	5	5	5	5	5	5	4	4	5	4	4	4	4	4	4	4
5	5	5	5	5	5	5	5	5	5	5	5	5	5	5	5	5	5	5	5	5	5	5	5	5	5	5	5	5	5	5	5	5	5	5	5	5	5	5	5	4	4	4
5	5	5	5	5	5	5	5	4	4	5	5	5	5	5	5	5	5	5	5	5	5	5	5	5	5	5	5	5	5	5	5	5	5	5	5	5	5	5	5	4	4	4
5	5	5	5	5	5	5	5	4	4	4	4	5	5	5	5	5	5	5	5	5	5	5	5	5	5	5	5	5	5	5	5	5	5	5	5	5	5	5	5	5	5	5
5	5	5	5	5	5	5	5	4	4	4	4	5	5	5	5	5	5	5	5	5	5	5	5	5	5	5	5	5	5	5	5	5	5	5	5	5	5	5	5	4	4	4
5	5	5	5	5	5	5	5	4	4	4	4	5	5	5	5	5	5	5	5	5	5	5	5	5	5	5	5	5	5	5	5	5	5	5	5	5	5	5	5	5	5	5
5	5	5	5	5	5	5	5	5	5	5	5	5	5	5	5	5	5	5	5	5	5	5	5	5	5	5	5	5	5	5	5	5	5	5	5	5	5	5	5	5	5	5
5	5	5	5	5	5	5	5	5	5	5	5	5	5	5	5	5	5	5	5	5	5	5	5	5	5	5	5	5	5	5	5	5	5	5	5	5	5	5	5	4	4	5
5	5	5	5	5	5	5	5	5	5	5	5	5	5	5	5	5	5	5	5	5	5	5	5	5	5	5	5	5	5	5	5	5	5	5	5	5	5	5	5	4	4	4
4	4	4	5	5	4	4	4	4	4	5	5	5	5	5	5	5	5	5	4	4	5	5	4	5	5	4	5	5	5	5	5	5	5	5	4	5	5	5	5	4	4	4
4	4	4	4	5	4	4	4	4	4	4	4	5	4	4	4	4	4	4	5	5	4	4	5	4	4	5	5	5	4	4	4	4	4	4	4	4	4	4	4	4	4	4
4	4	4	4	5	5	5	5	4	4	4	4	5	4	4	4	4	4	4	5	5	4	4	4	4	4	4	5	5	4	4	4	4	4	4	4	4	4	4	4	5	5	5
5	5	5	5	5	5	5	5	4	4	4	4	5	5	5	5	5	5	5	5	5	5	5	5	5	5	5	5	5	5	5	5	5	5	5	5	5	5	5	5	4	4	4
5	5	5	5	5	5	5	5	5	5	5	5	5	5	5	5	5	5	5	5	5	5	5	5	5	5	5	5	5	5	5	5	5	5	5	5	5	5	5	5	4	4	4
5	5	5	5	5	5	5	5	5	4	4	5	5	5	5	5	5	5	5	5	5	5	5	5	5	5	5	5	5	5	5	5	5	5	5	5	5	5	5	5	4	4	4
4	4	4	4	5	5	5	5	5	4	4	5	5	5	5	5	5	5	5	5	5	5	5	5	5	5	5	5	5	5	5	5	5	5	5	5	5	5	5	5	4	4	4
5	5	5	5	5	5	5	5	5	5	5	5	5	5	5	5	5	5	5	5	5	5	5	5	5	5	5	5	5	5	5	5	5	5	5	5	5	5	5	5	5	5	5
4	4	4	4	5	5	5	5	5	4	4	5	4	5	5	5	5	5	5	5	5	5	5	5	5	5	5	5	5	5	5	5	5	5	5	5	5	5	5	5	4	4	4
4	4	4	4	4	4	4	4	5	4	5	5	4	5	5	5	5	5	5	5	5	5	5	5	5	5	5	5	5	5	5	5	5	5	5	5	5	5	5	5	3	4	5
3	4	3	3	5	4	4	3	1	1	2	2	2	4	5	5	5	5	5	5	5	5	5	5	5	5	5	5	5	4	4	4	5	5	5	5	5	5	5	5	1	2	2
3	3	3	3	4	4	3	3	4	3	4	5	4	5	5	5	5	5	5	5	5	5	5	5	5	5	5	5	5	5	5	5	5	5	5	5	5	5	5	5	4	4	4
4	4	5	5	5	5	5	5	5	5	5	5	5	4	5	5	4	4	5	4	5	5	5	4	4	5	5	5	5	5	5	5	5	5	5	5	5	5	5	5	4	4	4
3	4	3	4	5	5	5	5	5	4	4	5	5	5	5	5	4	4	5	5	5	5	5	4	4	5	5	5	5	4	5	5	5	4	4	5	5	5	5	5	4	4	5
3	4	3	3	4	4	4	3	3	3	4	4	4	3	3	4	3	4	3	4	3	3	3	4	3	4	3	3	4	4	3	3	4	4	4	3	4	3	4	3	3	3	4
3	4	3	3	4	4	4	3	3	3	4	4	4	3	3	4	3	4	3	4	3	3	3	4	3	4	3	3	4	4	3	3	4	4	4	3	4	3	4	3	3	3	4
3	4	3	3	4	4	5	4	4	4	4	5	4	4	3	3	3	3	4	3	5	5	5	4	3	4	5	4	5	4	3	5	5	5	5	5	5	5	5	5	3	3	3
5	5	5	5	5	5	5	5	4	4	4	4	4	5	5	5	5	5	5	5	5	5	5	5	5	5	5	5	5	5	5	5	5	5	5	5	5	5	5	5	3	3	4
4	3	2	3	3	3	3	3	4	5	5	5	4	4	5	5	5	5	5	5	5	5	5	5	5	5	5	5	5	3	4	3	3	4	3	4	5	5	4	5	5	5	5
3	3	4	3	4	5	4	3	4	3	4	5	3	4	3	4	3	4	4	5	5	4	4	5	5	4	5	5	3	3	4	1	4	4	5	3	3	4	2	5	3	4	3
3	3	4	3	4	5	4	3	4	3	4	5	3	4	3	4	3	4	4	5	5	5	4	4	5	5	4	5	3	3	4	1	4	4	5	3	3	4	2	5	3	4	3
3	3	3	2	5	1	5	3	3	2	2	5	2	5	5	5	5	5	5	5	5	5	5	5	5	5	5	5	3	5	5	5	5	5	5	5	5	5	5	5	2	2	2
3	3	3	2	5	1	5	3	3	2	2	5	2	5	5	5	5	5	5	5	5	5	5	5	5	5	5	5	3	5	5	5	5	5	5	5	5	5	5	5	2	2	2
3	3	3	3	4	2	4	2	4	3	3	5	4	5	5	5	5	5	4	4	5	4	5	4	4	5	5	4	5	5	4	5	4	4	4	5	5	5	4	4	4	4	5
3	4	3	4	4	4	4	4	3	3	3	4	4	4	4	3	4	4	3	3	3	4	4	4	4	4	3	4	4	3	3	4	3	4	4	4	4	4	4	4	2	2	2
4	5	5	5	4	4	4	3	4	3	3	4	4	3	4	3	3	4	4	4	3	4	4	4	4	4	3	4	4	3	3	3	3	3	3	3	4	4	4	4	3	4	4
3	3	2	3	3	2	3	3	3	3	3	4	4	4	5	5	5	4	4	4	4	4	5	5	5	5	5	5	5	3	4	4	4	4	4	4	4	5	4	5	3	4	3
2	3	2	3	3	2	3	3	3	3	3	3	3	5	5	5	5	5	5	5	5	5	5	5	5	5	5	5	5	4	4	4	4	4	4	4	5	5	5	5	2	2	2
4	3	3	3	4	4	4	3	4	4	5	4	4	5	5	5	5	5	5	5	5	5	5	5	5	5	5	5	5	5	5	5	5	5	5	5	5	5	5	5	3	3	3
3	3	3	3	4	3	3	3	3	4	4	4	3	4	3	4	4	5	5	5	4	5	5	5	4	5	4	4	5	4	4	4	4	4	4	4	4	4	4	4	4	4	4
4	4	4	3	4	4	4	4	2	2	4	4	4	4	4	4	5	5	5	5	4	4	5	3	5	5	5	5	3	3	3	3	3	3	3	3	4	4	4	4	4	4	4
5	5	5	5	3	3	3	3	3	5	5	5	5	4	4	4	4	4	4	4	4	4	4	3	4	3	4	3	3	5	5	5	5	5	5	5	5	5	5	5	5	5	5
5	5	5	5	5	5	5	5	4	4	4	4	4	5	5	3	5	5	5	5	5	5	5	5	5	5	5	5	5	4	4	4	4	4	4	4	5	5	5	5	4	4	4
3	3	3	3	5	2	3	3	3	3	3	5	5	3	5	5	4	5	5	5	5	5	5	5	5	5	5	5	5	4	4	5	5	5	5	4	5	5	4	5	3	3	3
4	3	3	3	5	2	5	4	5	3	3	5	5	5	5	5	4	5	5	5	5	5	5	5	5	5	5	5	4	5	5	5	5	5	5	5	5	5	5	5	4	4	4
3	3	3	3	5	2	3	3	3	3	3	5	5	5	5	5	5	5	5	5	5	5	5	5	5	5	5	5	5	4	4	5	5	5	5	5	5	5	4	5	3	2	3
2	2	2	2	4	2	2	2	3	4	3	3	3	5	5	5	5	5	5	5	5	5	5	5	5	5	5	5	5	4	4	4	4	5	4	4	5	5	5	5	3	3	3
2	1	2	3	4	2	3	2	4	4	5	5	3	5	5	5	5	5	5	5	4	4	3	3	5	5	3	4	5	5	4	2	3	4	5	5	5	5	5	5	1	3	5
3	3	4	3	4	4	4	3	3	3	3	4	4	4	4	4	3	3	3	3	4	4	4	4	4	3	4	4	3	3	3	4	4	3	3	3	4	4	4	4	4	3	3
3	3	3	3	4	4	4	3	4	3	4	3	3	4	4	4	4	4	3	4	3	3	4	3	4	3	3	4	3	3	3	3	3	3	3	3	4	4	4	4	3	4	4
3	3	4	3	5	3	4	3	3	3	2	4	4	4	4	4	4	4	3	3	4	4	4	4	4	4	4	4	4	3	3	3	3	3	3	3	4	4	4	4	3	4	3
3	2	3	3	4	2	4	2	4	3	4	4	3	4	5	5	4	5	4	4	4	3	4	4	5	4	3	3	3	5	5	4	3	4	4	4	5	5	5	5	4	3	4
3	3	3	4	4	2	4	2	4	3	3	5	4	5	5	5	5	4	4	4	4	4	5	4	5	5	5	4	3	5	4	2	2	3	4	4	5	5	5	5	4	4	4
3	3	3	4	5	3	4	4	1	3	4	5	4	2	5	5	5	5	5	5	5	5	5	5	5	5	5	5	5	3	3	4	4	3	3	3	3	4	4	4	3	4	4
3	3	4	3	3	3	4	4	4	5	4	3	3	5	5	5	5	5	5	5	5	5	5	5	5	5	5	5	5	4	4	4	5	4	4	4	5	5	5	4	3	3	3
3	3	3	3	3	3	3	3	3	3	3	3	3	4	4	4	4	4	4	4	4	4	4	4	4	4	4	4	4	3	3	3	3	3	3	3	4	4	4	4	3	3	3
4	3	4	3	3	3	3	3	3	3	3	3	3	3	4	5	3	4	5	4	5	5	3	5	3	4	4	4	3	3	3	3	3	3	3	3	4	4	4	5	4	4	3
4	3	4	3	3	3	3	3	3	3	3	3	3	4	4	5	3	4	5	4	4	5	3	4	3	3	5	4	3	3	3	3	3	3	3	3	3	4	3	4	4	4	3
3	3	3	3	3	3	3	3	3	3	3	3	3	3	5	5	3	4	5	4	5	5	3	5	3	3	4	4	3	3	3	3	3	3	3	3	5	4	4	5	4	4	3
3	3	4	3	4	3	4	3	3	2	2	3	4	3	3	4	4	3	4	4	4	4	4	4	4	3	4	3	4	3	3	2	3	2	3	2	3	3	3	3	2	2	2
4	3	3	3	4	3	3	3	4	4	4	4	4	4	4	4	4	4	4	5	5	5	5	5	4	4	4	4	4	4	4	4	4	4	4	4	3	3	3	4	4	4	4
3	3	3	3	3	3	3	4	3	3	3	3	3	3	3	3	3	3	3	3	3	3	3	3	3	3	3	3	3	3	3	3	3	3	3	3	3	3	3	3	1	1	1
3	3	4	3	4	4	4	4	4	4	3	4	3	4	4	4	4	4	4	4	4	4	4	4	4	4	4	4	4	4	4	4	4	4	4	4	4	4	4	4	3	4	3
4	3	3	2	5	4	5	2	4	3	2	5	4	5	5	5	5	5	5	4	5	5	5	5	4	5	4	4	4	3	2	4	4	4	4	4	5	4	5	5	2	4	4
4	4	4	3	3	5	4	4	3	4	4	4	5	5	5	5	5	5	5	5	5	5	5	5	5	5	5	5	5	5	5	5	5	5	5	5	4	4	4	5	4	4	4
3	3	3	3	3	4	3	4	1	3	4	3	3	4	3	3	4	3	3	3	3	4	3	4	3	4	3	3	3	3	3	3	4	3	4	4	3	3	4	3	4	3	3
4	4	3	2	3	4	3	4	3	3	3	4	3	5	4	5	3	5	4	3	5	5	3	5	3	3	3	5	3	4	5	5	5	4	5	3	5	5	5	5	4	3	3
3	5	5	5	5	5	5	5	3	3	3	4	3	5	5	5	5	5	5	5	5	5	5	5	5	5	5	5	5	5	5	5	5	5	5	5	4	4	5	5	3	4	3
3	3	2	2	3	3	3	2	2	2	2	3	2	3	4	4	4	4	4	4	4	4	4	4	3	4	4	4	4	3	3	3	4	4	3	3	3	3	3	2	2	2	3
3	3	3	3	3	4	4	3	3	4	4	4	4	4	4	4	3	4	4	5	5	5	5	5	5	5	5	5	4	4	4	4	4	5	5	4	5	5	5	5	3	3	3
3	3	4	4	4	4	4	4	4	4	4	4	4	4	4	4	4	4	4	4	4	4	4	4	4	4	4	4	4	3	3	3	3	3	3	3	3	3	2	3	4	3	3
3	3	3	3	3	2	2	2	3	3	3	4	4	4	4	4	4	4	4	3	4	4	4	3	3	4	4	4	4	3	3	3	3	3	3	2	4	4	4	4	3	4	4
3	3	3	3	5	5	5	5	4	4	3	4	4	4	3	3	3	3	4	4	4	4	4	4	4	4	4	4	3	4	4	3	3	3	4	4	4	4	4	5	3	3	3
4	3	3	2	5	5	4	4	3	4	4	4	3	4	4	4	4	4	4	4	3	4	4	4	3	3	3	3	3	3	4	3	3	4	4	4	3	3	3	3	3	3	3
4	4	4	3	4	4	4	4	3	4	3	4	4	4	4	4	4	4	4	5	5	5	5	4	4	4	3	3	3	4	4	4	4	4	4	4	4	4	4	4	4	4	4
3	3	4	3	4	4	4	3	3	3	3	4	3	4	5	5	4	4	4	4	5	5	4	4	4	4	5	4	4	4	4	4	4	4	4	4	5	4	5	5	3	3	3
3	3	3	3	3	4	4	4	4	3	3	4	5	3	5	5	5	5	5	5	5	5	5	4	4	4	4	4	4	3	4	3	4	4	4	4	4	4	4	4	3	3	3
3	3	3	3	3	2	4	4	2	2	3	3	3	3	3	3	3	3	3	3	3	3	3	3	3	3	3	3	3	3	3	3	3	3	3	3	3	3	3	3	3	3	3
1	1	1	1	5	5	1	4	1	1	1	1	1	4	3	5	5	5	5	5	5	5	5	5	5	5	5	4	4	1	1	1	1	3	2	1	5	5	5	5	1	2	3
3	3	3	3	4	4	4	4	3	3	3	3	3	4	4	4	4	4	4	4	4	4	4	4	4	4	4	4	4	3	3	3	3	3	3	3	4	4	4	4	3	3	3
3	3	4	4	2	4	4	4	5	5	4	5	5	5	5	5	5	5	5	5	5	5	5	5	5	5	5	5	5	4	5	1	4	5	5	1	5	5	5	5	5	5	5
3	3	3	3	5	5	5	5	2	1	3	5	5	5	4	5	4	4	5	4	5	5	5	5	4	5	5	5	5	3	5	5	5	5	5	5	5	3	4	4	1	1	1
2	2	2	2	3	3	3	3	2	3	3	3	2	5	5	5	5	5	5	5	5	5	5	5	5	5	5	5	5	4	4	4	4	5	5	5	5	5	5	5	3	3	3
2	2	2	2	2	2	4	4	2	2	3	2	4	3	3	3	3	3	3	3	4	4	4	4	4	4	3	4	3	2	1	2	2	2	2	1	3	3	3	4	2	4	4
3	2	4	3	4	2	4	3	3	3	4	3	5	3	5	4	5	5	5	5	5	5	4	3	5	5	5	4	4	4	5	5	5	4	5	5	4	4	4	5	4	3	3
3	1	2	4	1	5	5	1	4	4	4	4	4	5	5	5	5	5	5	5	5	5	5	5	5	5	5	5	5	1	4	4	4	4	5	5	5	5	5	5	2	2	2
4	1	3	1	5	3	1	3	4	2	2	5	5	3	5	5	4	5	5	5	5	4	4	4	3	2	5	5	2	4	5	5	4	4	5	5	5	3	5	5	3	3	3
3	3	4	4	5	4	4	4	3	3	3	5	3	5	4	4	5	5	5	5	5	5	5	5	5	5	5	5	5	5	5	5	5	5	5	5	5	5	5	5	5	4	4
3	2	2	2	4	4	4	4	2	2	2	2	2	4	4	4	3	4	4	3	4	3	3	3	4	4	3	4	4	4	4	4	4	4	4	4	4	4	4	4	3	3	3
3	3	3	3	4	4	4	4	3	3	3	4	2	4	3	4	4	4	4	4	4	4	4	4	4	4	4	4	4	3	3	3	3	3	3	3	4	4	3	4	3	3	3
3	3	4	3	4	3	3	3	4	4	4	4	4	5	5	5	5	5	5	5	5	5	5	5	5	5	5	5	5	3	3	3	3	4	3	3	3	3	3	4	4	4	4
3	3	4	3	4	4	4	4	3	4	4	5	3	4	3	3	4	4	4	3	5	5	4	5	4	4	5	4	5	4	4	4	4	4	4	4	4	4	3	4	2	3	3
4	3	4	4	4	4	4	4	4	3	4	4	3	4	3	4	3	3	3	3	4	4	4	3	3	4	3	4	3	3	3	4	3	4	3	3	4	3	2	4	4	3	3
5	4	4	5	5	5	5	5	4	5	5	5	5	5	4	4	4	4	4	5	5	5	5	5	5	5	5	5	5	4	5	1	5	5	5	5	5	5	5	5	5	5	5
3	3	4	1	5	3	5	5	3	2	4	5	5	5	4	4	3	5	5	5	5	5	5	4	4	4	4	5	4	3	3	5	5	3	4	4	5	5	5	5	4	4	3
3	3	3	3	3	5	4	4	2	2	3	3	3	3	3	3	3	3	3	3	3	3	3	3	3	3	3	3	3	3	3	3	3	3	3	3	3	3	3	3	3	2	2
3	3	4	3	3	3	3	3	4	4	5	5	4	4	4	5	4	4	5	4	4	4	5	4	4	5	4	4	4	3	3	2	4	4	4	3	4	4	4	5	3	3	4
3	3	3	3	4	4	4	4	3	3	4	3	2	5	4	4	4	4	5	4	5	5	5	4	4	4	4	5	4	3	3	3	3	3	3	3	4	4	4	5	3	3	3
3	3	3	3	4	3	4	4	2	2	2	2	2	4	4	4	4	4	4	4	4	4	4	4	4	4	4	4	4	3	3	3	3	3	3	3	3	3	3	3	2	2	2
1	1	1	1	5	3	5	5	1	2	2	3	2	4	4	4	4	4	4	4	4	4	5	3	5	3	2	3	1	2	2	2	4	2	2	2	3	3	2	3	2	3	3
3	3	3	3	3	4	3	3	3	3	3	3	3	5	5	5	5	5	5	5	5	5	5	5	5	4	5	4	4	4	4	4	4	3	4	4	4	4	4	4	3	4	4
4	4	4	4	4	4	3	3	4	4	4	5	5	4	5	4	3	4	5	5	5	4	5	4	4	3	4	4	5	4	5	5	5	5	5	5	4	4	5	5	4	5	5
3	3	4	3	4	4	4	4	4	3	4	4	4	4	4	4	4	4	3	4	4	4	3	4	3	3	4	4	3	4	4	4	4	4	4	4	4	4	4	4	3	3	3
3	4	4	2	4	4	4	2	3	3	4	5	2	4	4	4	4	4	4	4	4	4	4	4	3	3	5	3	4	3	3	3	2	4	4	2	3	3	3	3	2	2	3
4	3	5	4	3	4	4	3	4	4	4	4	5	4	5	4	5	5	4	4	5	3	5	4	4	3	4	3	3	4	4	3	5	4	4	4	4	3	3	3	2	4	4
3	3	4	4	4	3	4	4	3	4	4	4	4	3	4	4	4	4	3	3	4	3	4	3	4	3	3	3	3	5	4	4	3	4	5	3	4	4	4	4	3	3	3
4	3	3	3	4	4	4	4	2	4	4	4	3	4	4	4	4	4	4	4	4	5	4	5	4	4	5	5	5	3	4	3	4	3	2	2	4	4	4	4	3	4	4
2	2	1	1	4	3	3	2	3	3	4	3	3	2	2	3	3	3	3	3	4	4	3	4	3	3	3	3	3	3	3	3	4	4	3	3	3	3	3	3	3	3	3
4	4	4	4	5	5	5	4	4	3	4	5	5	5	4	4	4	4	4	4	3	3	4	4	4	4	3	3	2	4	3	2	3	3	3	3	4	4	3	4	5	5	4
5	4	5	4	4	3	4	4	4	5	5	5	5	5	5	4	5	5	4	4	5	5	4	5	4	5	5	5	5	5	5	4	4	5	5	5	5	5	5	5	5	5	5
4	4	4	4	4	3	4	4	4	4	4	5	4	4	5	5	4	5	4	5	5	4	4	5	4	5	3	4	3	3	3	3	3	4	3	3	4	4	4	4	4	3	3
3	3	3	3	4	4	4	4	4	4	4	5	3	5	5	5	5	4	4	4	5	5	5	4	4	5	5	4	5	4	4	4	4	5	5	4	5	5	4	5	4	4	4
4	4	5	3	5	3	4	4	4	5	4	5	4	4	5	5	4	5	5	4	4	5	4	5	4	5	4	5	4	4	4	4	4	3	4	4	4	4	5	5	4	5	4
4	5	4	5	4	4	4	5	5	4	3	4	4	4	4	5	4	4	5	3	4	3	3	3	4	4	5	4	4	4	5	4	3	4	5	5	5	4	5	4	5	4	5
4	4	4	5	5	4	5	5	4	4	5	5	4	5	5	5	4	4	5	5	5	5	5	5	5	4	4	4	4	5	5	5	5	5	5	4	4	4	5	5	4	4	4
3	3	3	3	3	3	3	3	3	3	3	3	3	3	3	3	3	3	3	3	3	3	3	3	3	3	3	3	3	3	3	3	3	3	3	3	3	3	3	3	3	2	2
3	2	2	2	2	2	2	2	2	2	2	2	3	4	4	4	4	4	4	3	4	4	4	3	3	3	4	3	2	2	2	3	3	2	3	2	3	3	4	4	2	2	2
4	4	4	4	4	4	4	4	4	4	4	4	4	5	5	5	5	5	5	5	5	5	5	5	5	5	5	5	5	4	4	5	4	4	4	4	5	5	5	5	4	4	4
4	3	3	3	4	4	4	4	4	4	4	5	5	4	4	4	4	4	4	4	4	4	5	4	4	4	4	4	4	2	2	2	3	2	2	2	4	4	4	4	4	3	3
3	2	3	2	3	2	4	4	2	3	2	2	5	5	5	5	5	5	4	5	4	5	4	4	4	4	4	4	4	5	5	5	5	5	5	5	5	5	5	5	2	2	2
2	3	4	3	4	4	4	4	4	4	4	5	5	3	3	3	4	5	5	5	5	5	5	5	5	5	5	5	5	5	4	4	4	4	3	3	5	4	4	5	3	4	4
5	5	4	4	5	4	5	5	4	3	4	4	3	5	5	5	5	5	5	5	5	4	4	4	4	3	5	4	4	4	4	3	3	4	3	4	4	3	4	4	3	4	3
3	3	3	3	3	3	3	3	3	3	3	3	3	3	3	3	3	3	3	3	3	3	3	3	3	3	3	3	3	3	3	3	3	3	3	3	3	3	3	3	3	3	3
5	5	5	5	5	3	5	3	1	1	5	5	5	5	5	5	5	5	5	5	5	5	5	5	5	5	5	5	5	5	5	5	5	5	5	5	5	5	5	5	3	3	3
5	5	5	5	5	5	5	5	5	5	5	5	5	5	5	5	5	5	5	5	5	5	5	5	5	5	5	5	5	5	5	5	5	5	5	5	5	5	5	5	5	5	5
4	4	4	4	4	4	4	4	4	4	4	4	4	4	4	4	4	4	4	4	4	5	4	4	4	4	5	5	4	4	4	3	4	4	4	4	4	4	4	4	4	4	4
5	5	5	5	5	5	4	4	5	5	5	4	4	5	5	5	4	4	4	4	5	5	5	5	5	5	4	4	5	4	4	4	4	4	4	4	4	5	5	5	4	5	5
4	3	4	3	5	4	4	4	4	4	4	4	4	5	5	5	4	5	5	4	4	5	5	5	5	5	5	5	5	4	5	5	5	4	5	5	5	5	5	5	4	4	4
1	1	1	1	5	2	4	3	1	2	3	4	5	4	4	4	4	4	5	5	3	3	5	3	4	4	4	4	3	3	3	2	4	2	3	1	4	4	1	3	1	1	1
3	3	3	3	3	3	3	3	3	3	3	3	3	3	3	3	3	3	3	3	3	3	3	3	3	3	3	3	3	3	3	3	3	3	3	3	3	3	3	3	3	3	3
3	3	3	3	3	3	3	3	3	3	3	3	3	3	3	3	3	3	3	3	3	3	3	3	3	3	3	3	3	3	3	3	3	3	3	3	3	3	3	3	3	3	3
4	3	4	4	4	4	4	4	4	4	4	4	4	4	4	4	4	4	4	4	4	4	4	4	3	4	3	4	3	4	4	4	4	4	4	4	4	4	4	4	3	3	3
5	5	5	5	5	4	4	3	5	5	5	5	5	3	3	5	3	5	5	5	5	5	5	5	5	5	5	5	5	3	5	1	5	3	5	5	5	5	5	3	5	5	5
3	3	3	3	3	3	3	3	5	5	5	5	5	5	5	5	5	5	5	5	5	5	5	5	5	5	5	5	5	3	3	3	3	3	3	3	3	3	3	3	3	3	3
4	4	4	4	4	4	4	4	4	4	4	4	4	4	4	4	4	4	4	4	4	4	4	4	4	4	4	4	4	4	4	4	4	4	4	4	4	4	4	4	4	4	4
3	3	3	3	3	3	3	3	3	3	3	4	3	3	3	3	3	3	3	3	3	3	3	3	3	3	3	3	3	3	3	3	3	3	3	3	3	3	3	3	1	1	1
3	3	3	3	2	2	2	2	3	3	3	3	3	3	3	3	3	3	3	3	3	3	3	3	3	3	3	3	3	1	1	2	1	1	1	1	3	3	3	3	3	3	3
4	2	4	4	5	2	4	4	4	5	5	4	4	4	5	5	4	5	5	4	5	5	5	5	5	4	4	5	4	2	4	4	4	5	5	4	5	4	5	5	4	4	4
2	2	2	2	2	2	2	2	4	3	3	4	1	2	2	2	2	2	2	2	2	2	2	2	2	2	2	2	2	2	2	2	2	2	2	2	2	2	2	2	3	3	3
5	5	5	5	4	4	4	4	4	4	4	4	4	5	5	5	5	5	5	5	5	5	5	5	5	5	5	5	5	4	4	4	4	4	4	4	5	5	5	5	4	4	4
4	3	4	4	4	4	4	4	5	4	4	5	5	5	5	5	5	5	5	5	5	5	5	5	5	5	4	4	4	4	4	5	5	5	5	5	5	4	5	5	3	4	4
5	5	5	5	5	5	5	5	4	4	5	5	5	3	5	5	5	5	5	5	5	5	5	5	4	4	5	5	5	5	5	5	5	5	5	5	5	5	3	5	4	3	3
3	3	3	3	5	5	5	5	3	1	3	3	3	5	5	5	5	5	5	5	5	5	5	5	5	5	5	5	5	3	3	3	3	3	3	3	3	3	3	3	4	4	4
3	2	2	2	2	4	3	3	2	2	3	2	2	4	4	4	4	4	4	4	4	4	4	4	4	4	4	4	4	2	2	2	2	2	2	2	4	4	4	4	2	2	2
5	5	5	5	5	4	5	4	5	4	4	4	4	5	4	4	4	5	5	5	5	5	5	5	5	4	5	4	5	4	5	4	4	4	5	5	5	5	5	5	4	4	4
3	3	3	3	4	3	3	3	3	3	3	4	3	4	4	4	3	4	5	5	5	5	5	5	4	4	5	5	5	3	3	3	3	3	3	3	4	3	4	4	3	3	3
3	2	3	3	3	2	3	2	2	2	2	2	2	3	2	3	2	2	3	2	3	2	3	3	2	3	3	2	3	3	2	3	3	2	3	3	3	2	3	2	2	2	2
2	2	2	2	3	2	4	4	2	2	2	2	2	3	3	3	3	3	3	3	3	5	5	3	3	4	4	4	4	4	4	4	4	4	4	4	5	5	5	5	2	2	2
4	4	4	4	4	4	4	4	4	4	4	4	4	4	4	5	5	5	5	5	5	5	5	5	5	5	4	5	5	3	3	3	3	3	3	3	4	4	4	4	3	3	3
2	2	2	2	2	2	2	2	3	2	2	2	3	1	1	1	1	1	1	1	1	1	1	1	1	1	3	2	2	2	3	1	1	3	3	2	1	1	1	1	4	2	3
3	3	3	3	4	4	5	4	2	2	2	4	2	4	5	5	5	5	5	4	5	5	4	4	3	5	4	4	3	3	3	2	2	2	2	3	5	5	5	5	3	4	3
4	4	4	4	4	3	4	4	4	4	4	4	4	4	4	4	4	4	4	4	5	4	5	4	4	4	4	4	3	3	3	4	3	3	2	2	4	4	2	3	3	3	3
2	2	2	2	2	2	2	2	1	1	2	3	2	3	4	4	4	4	4	4	4	4	4	4	3	3	3	3	2	3	2	3	3	3	2	2	4	4	4	4	2	2	2
2	2	2	2	3	2	2	2	2	2	3	3	3	3	3	3	3	3	3	3	3	3	3	3	3	3	3	3	3	3	2	2	2	2	3	3	3	3	3	3	2	2	2
4	4	4	4	4	4	4	4	4	4	5	5	5	4	5	5	5	5	5	5	5	5	5	5	4	5	5	5	4	4	4	4	4	4	4	4	5	5	5	5	5	5	5
4	4	4	4	4	4	4	4	3	3	3	4	3	3	3	3	4	4	4	4	4	4	4	4	4	4	4	4	4	3	3	3	4	4	4	4	4	4	4	4	2	2	3
2	2	2	2	2	3	3	2	3	3	3	4	3	5	5	5	5	5	5	5	5	5	5	5	5	5	5	5	5	3	3	4	4	4	4	4	5	5	5	5	3	3	3
3	3	4	3	2	3	4	2	2	2	3	4	4	3	5	4	4	5	5	5	5	5	5	5	4	5	5	5	4	5	5	5	5	5	5	5	4	4	5	5	2	2	2
2	2	2	2	3	3	3	3	3	3	3	4	3	2	3	3	2	2	3	2	2	3	2	3	2	3	3	3	3	2	2	2	3	2	3	2	3	3	2	2	3	2	3
3	3	4	3	4	4	4	3	4	4	4	4	4	4	4	4	4	4	4	4	4	4	4	4	4	4	4	4	4	3	3	3	3	2	2	2	3	3	3	4	3	3	3
3	3	3	3	3	3	3	3	3	3	3	3	3	3	3	3	3	3	3	3	3	3	3	3	3	3	3	3	3	3	3	3	3	3	3	3	3	3	3	3	3	3	3
2	2	2	2	2	2	2	2	2	2	2	2	2	2	2	2	2	2	2	2	2	2	2	2	2	2	2	2	2	2	2	2	2	2	2	2	2	2	2	2	2	2	2
5	5	4	5	4	5	4	5	5	5	5	5	5	5	5	5	5	5	5	5	5	5	5	5	5	5	5	5	5	5	4	3	4	5	4	4	5	5	5	5	5	4	5
4	3	3	4	4	4	4	4	4	4	4	5	4	4	4	4	4	5	4	5	5	4	4	4	5	5	4	5	3	4	5	5	4	4	5	4	5	4	4	5	3	4	4
4	3	4	4	5	5	5	5	2	2	4	5	5	4	1	5	5	5	5	5	4	5	5	5	4	5	5	5	3	1	1	1	1	1	1	1	5	4	2	5	1	2	2
3	3	4	3	3	4	4	4	3	3	3	3	3	4	3	4	2	4	2	3	4	3	4	3	3	3	3	3	4	3	2	4	3	4	4	3	4	4	3	4	3	3	3
2	4	5	5	5	3	4	3	1	1	2	2	1	2	3	3	2	2	1	3	1	1	1	1	4	4	3	3	3	3	3	4	5	5	5	2	1	3	2	2	1	1	1
3	3	3	3	4	4	4	4	1	2	2	2	2	4	5	5	5	5	5	5	5	5	5	5	5	5	4	5	3	5	5	5	5	5	5	5	4	4	4	5	2	1	1
4	4	5	5	5	4	4	4	5	5	5	5	5	5	5	5	4	5	5	5	5	5	5	5	5	5	5	5	5	3	4	5	5	5	5	5	5	5	5	5	4	4	4
4	4	4	4	5	3	4	4	3	5	3	3	3	5	5	5	3	5	5	3	5	5	3	4	5	5	4	5	4	5	5	3	3	4	2	4	5	5	5	5	3	3	5
3	3	4	1	5	5	5	5	3	3	4	4	4	4	4	4	4	4	4	3	5	4	3	3	3	3	2	2	1	1	1	1	1	1	1	1	4	3	3	3	3	3	4
4	3	3	4	3	3	3	3	4	4	4	4	4	4	4	4	4	4	4	4	4	4	4	4	4	4	4	4	4	3	3	3	3	3	3	3	3	4	4	4	4	4	4
4	4	4	4	4	4	4	4	4	4	4	5	5	5	5	5	5	5	5	5	5	5	5	5	5	5	5	5	5	4	5	4	5	5	5	5	5	5	5	5	4	4	4
3	3	3	3	3	3	3	3	3	3	3	3	3	3	3	3	3	3	3	3	3	3	3	3	3	3	3	3	3	5	5	5	5	5	5	5	3	3	3	3	1	1	1
2	2	2	2	2	2	2	2	2	2	2	2	2	2	2	2	2	2	2	2	2	2	2	2	2	2	2	2	2	2	1	1	1	1	2	2	2	2	2	2	2	2	2
5	5	5	5	5	5	5	5	5	5	5	5	5	5	5	5	5	5	5	5	5	5	5	5	5	5	5	5	5	5	5	5	5	5	5	5	5	5	5	5	5	5	5
3	3	3	3	3	3	3	3	3	3	3	3	3	3	3	3	3	4	4	4	3	4	3	3	3	3	4	3	3	4	4	5	4	4	3	3	4	3	4	3	3	2	2
3	3	3	3	4	2	2	2	4	4	4	3	3	3	4	4	4	4	4	4	5	5	5	4	4	5	4	4	4	3	3	3	3	3	3	3	4	4	4	5	3	3	3
4	4	4	3	4	4	4	4	4	4	4	4	4	4	4	4	5	5	5	5	5	5	5	5	5	5	5	5	5	4	4	4	5	5	5	5	5	5	4	5	3	4	4
5	5	5	5	5	5	5	5	5	5	5	5	5	5	5	5	5	5	5	5	5	5	5	5	5	5	5	5	5	5	5	5	5	5	5	5	5	5	5	5	5	5	5
4	4	4	4	4	4	4	4	3	4	4	5	5	4	4	4	4	4	4	4	4	4	4	4	4	4	4	4	4	4	4	1	4	4	4	4	4	4	4	4	3	4	4
3	3	3	3	3	4	4	4	3	3	4	3	3	4	5	5	5	5	5	5	5	5	5	5	5	5	5	5	5	2	3	3	3	3	2	2	5	5	5	5	3	3	3
3	3	3	3	4	3	4	4	2	3	3	4	4	4	5	5	5	5	5	5	5	5	5	5	5	4	4	4	4	2	2	3	2	2	2	2	4	4	4	5	3	3	3
2	2	2	2	2	3	1	1	1	1	1	1	1	1	3	3	3	3	3	3	3	3	3	3	3	3	3	3	3	3	3	3	3	3	3	3	3	3	3	3	1	1	2
3	3	3	3	2	3	4	3	2	3	2	2	3	3	3	3	3	3	3	3	3	3	3	3	3	3	3	3	3	3	3	3	3	3	3	3	3	3	3	3	2	2	2
3	3	3	3	3	3	3	3	3	3	3	3	3	5	3	3	5	5	5	5	5	5	5	5	4	4	4	4	4	3	3	3	3	3	3	2	4	4	5	5	3	3	3
3	3	3	3	5	5	5	5	5	5	3	5	5	5	5	5	5	5	5	5	5	5	5	5	5	5	5	5	5	5	5	5	5	5	5	5	5	5	5	5	3	5	3
4	3	3	3	4	4	4	4	4	4	4	4	4	4	4	4	3	3	3	4	4	4	5	5	3	4	4	4	4	4	4	4	3	3	4	4	4	4	4	4	3	3	3
5	5	4	4	4	4	4	4	2	2	2	3	3	4	5	5	4	4	5	4	4	4	4	5	5	5	5	4	5	4	4	4	3	3	3	3	4	4	4	5	2	2	3
4	4	4	4	4	4	4	4	3	1	1	4	1	3	3	3	3	3	4	4	4	4	4	4	4	4	4	4	4	3	3	3	3	3	3	3	3	3	3	3	4	3	3
1	1	1	1	5	5	5	5	1	1	1	5	5	5	5	5	1	5	5	5	5	5	5	5	1	5	5	1	5	1	1	1	1	2	2	2	5	5	5	5	1	1	1
3	3	3	3	4	4	4	3	4	4	3	4	3	4	4	4	4	4	4	4	5	5	5	5	5	4	4	4	3	2	2	3	4	3	3	3	4	4	4	4	3	3	3
3	3	4	3	5	5	5	3	3	3	3	5	2	4	2	5	5	5	5	5	5	5	5	5	4	5	5	5	4	2	2	1	1	2	2	2	5	5	4	5	3	3	3
3	3	3	3	4	4	4	4	4	4	4	5	5	4	4	4	4	4	4	4	5	5	4	4	4	4	5	5	4	4	4	4	4	4	4	4	5	5	5	5	4	4	4
4	4	4	3	5	5	5	5	4	3	4	5	3	5	5	5	5	5	5	5	5	5	5	5	5	5	5	5	5	1	3	2	1	1	3	2	5	5	5	5	5	3	5
1	1	1	2	1	2	1	2	3	3	3	3	3	1	2	1	4	2	1	1	1	1	1	1	1	1	1	1	1	1	1	1	1	2	1	2	2	3	2	3	3	3	3
1	1	1	1	1	1	1	1	1	1	1	1	1	1	1	1	1	1	1	1	1	1	1	1	1	1	1	1	1	1	1	1	1	1	1	1	1	1	1	1	1	1	1
4	4	4	4	5	5	5	5	3	4	4	4	4	4	4	4	5	5	5	5	5	5	5	5	5	5	5	5	5	4	4	4	4	4	4	4	4	4	5	5	4	4	4
4	4	4	4	4	4	4	4	4	4	4	4	4	4	4	4	4	4	4	4	4	4	4	4	4	4	4	4	4	3	3	3	3	3	3	3	4	4	4	4	4	4	4
3	3	4	3	4	4	4	3	3	3	3	5	3	4	3	5	5	5	5	5	5	5	5	5	5	5	5	5	4	3	3	3	3	3	3	3	5	4	5	4	4	3	4
3	2	2	2	3	2	4	4	3	3	2	4	3	4	4	3	4	5	5	5	5	5	4	3	3	3	4	3	2	2	2	4	3	4	2	2	4	4	2	4	4	3	3
4	4	4	4	4	4	4	4	4	4	4	4	4	5	5	5	5	5	5	5	5	5	5	5	5	5	5	5	5	4	4	4	4	4	4	4	4	4	4	4	4	4	4
4	4	4	4	4	4	4	4	4	4	4	4	4	5	5	5	5	5	5	5	5	5	5	5	5	5	5	5	5	4	4	4	4	4	4	4	4	4	4	4	4	4	4
3	3	4	3	5	5	5	5	4	4	4	5	3	3	3	5	5	5	5	5	5	5	5	5	5	5	4	4	4	3	2	3	4	3	3	3	5	5	5	5	3	5	5
3	3	2	2	5	3	5	3	2	3	3	4	4	3	3	3	3	3	3	3	3	3	3	3	3	3	3	3	3	4	3	4	4	4	3	3	3	3	3	3	2	3	4
4	4	4	3	4	3	4	4	5	5	4	4	4	5	5	5	4	5	5	4	5	5	5	4	4	5	5	5	4	4	3	1	4	4	4	3	4	4	4	4	4	4	4
3	3	3	3	3	3	3	3	3	3	3	4	4	3	3	3	3	3	3	3	3	3	3	3	3	3	3	3	3	4	3	3	3	3	3	3	4	4	4	4	3	3	3
3	3	3	3	3	3	3	3	3	5	5	5	5	5	5	3	3	4	5	5	5	5	5	5	4	3	5	5	5	3	3	5	4	5	5	5	4	5	5	5	3	3	3
4	4	4	5	4	4	4	4	4	4	4	4	2	5	5	5	4	5	5	5	5	5	5	5	5	5	5	5	5	4	4	4	4	4	5	5	5	5	5	4	5	4	5
4	4	4	4	4	4	4	4	4	4	4	4	4	4	4	4	4	4	4	4	4	4	4	4	4	4	4	4	4	4	4	3	4	4	4	4	4	4	4	4	4	4	4
3	3	3	3	4	3	4	4	3	3	2	4	4	5	4	4	4	4	5	4	5	5	5	4	3	4	5	5	3	2	2	1	2	2	1	2	4	3	4	5	1	2	3
3	3	3	3	4	4	4	4	4	4	4	4	4	4	4	4	4	4	5	5	5	5	5	5	4	5	5	5	5	3	3	3	3	3	3	3	3	3	3	3	4	4	4
3	3	3	3	4	4	4	4	4	4	4	4	2	5	4	4	4	4	4	4	5	5	5	5	4	5	5	4	4	2	2	2	3	3	3	3	4	3	3	3	4	3	3
3	3	3	3	3	5	5	3	4	4	4	4	4	5	3	3	5	5	5	5	5	5	5	3	5	5	5	5	5	3	3	5	5	5	5	5	5	5	5	5	1	4	3
1	1	3	1	3	2	2	3	3	3	3	4	3	3	3	3	3	3	3	3	3	3	4	3	3	4	4	4	3	4	4	3	3	3	4	4	4	3	3	3	3	3	3
5	5	5	5	4	4	4	4	3	3	3	4	4	5	5	5	5	5	5	4	5	5	5	5	5	5	5	5	5	3	3	3	4	4	5	5	4	4	5	5	3	3	3
4	4	4	4	4	4	4	3	4	4	4	5	5	4	4	4	4	4	4	4	4	4	4	4	4	4	4	4	4	4	4	4	4	4	4	4	3	3	3	3	5	5	5
3	3	4	3	3	4	5	3	4	5	5	5	4	5	5	4	4	5	5	5	5	5	5	5	4	5	5	5	5	5	5	1	4	2	5	5	5	5	5	5	3	4	4
3	3	3	3	3	4	4	4	2	4	4	3	3	5	4	4	4	4	4	5	5	5	5	5	5	5	5	5	4	3	3	2	5	4	5	5	5	5	5	5	3	3	3
4	4	4	3	4	2	3	3	3	4	4	4	4	5	5	5	5	5	5	4	5	5	4	4	4	4	4	4	2	3	2	1	1	2	2	1	3	2	2	3	3	4	4
3	3	3	3	4	4	4	4	3	3	3	3	3	3	3	3	3	3	3	3	3	3	3	3	3	3	3	3	3	4	4	4	4	4	4	4	4	4	4	4	3	3	3
3	3	3	3	3	3	3	3	3	3	3	3	3	3	3	3	3	3	3	3	3	3	3	3	3	3	3	3	3	3	3	3	3	3	3	3	3	3	3	3	3	3	3
4	4	4	4	4	4	4	4	4	4	4	5	4	5	5	5	5	5	5	5	5	5	5	5	5	5	5	5	5	4	4	4	4	4	4	4	4	4	4	4	4	4	4
3	3	3	3	4	4	4	3	3	3	3	4	3	4	4	4	4	4	4	4	4	4	4	3	3	4	4	4	4	3	4	4	4	4	4	4	4	4	3	4	3	3	3
4	4	3	3	4	3	3	4	4	4	4	3	4	4	3	4	3	4	3	4	4	3	4	4	3	4	4	4	3	4	3	4	3	4	4	3	4	4	4	4	3	2	3
5	5	5	5	4	4	4	4	5	5	4	4	3	5	5	5	5	5	5	5	5	5	5	5	5	5	5	5	5	4	4	4	4	5	5	5	4	5	5	5	4	4	4
4	4	4	4	4	4	4	4	4	4	4	4	4	4	4	4	4	4	4	4	4	4	4	4	4	4	4	4	4	4	4	4	4	4	4	4	4	4	4	4	4	4	4
4	4	4	4	4	4	4	4	4	4	4	4	4	4	4	4	4	4	4	4	4	5	5	4	4	4	4	5	4	3	3	3	3	3	3	3	5	4	5	5	3	3	3
4	5	4	3	5	3	3	3	4	4	4	4	3	4	4	4	4	5	5	5	5	5	5	5	5	5	5	5	5	2	2	1	3	3	3	3	3	3	3	3	4	4	4
3	2	3	3	5	5	5	4	3	3	4	5	5	3	3	5	3	5	3	4	5	5	5	5	4	4	3	5	3	2	2	3	3	3	3	3	5	4	5	5	3	3	3
3	3	3	3	3	3	3	3	4	4	4	4	3	3	3	3	3	3	3	3	3	3	3	3	3	3	3	3	3	3	3	3	3	3	3	3	3	3	3	3	4	4	4
4	3	3	3	4	3	3	3	3	3	3	4	3	4	4	3	3	3	3	3	3	3	3	3	3	4	4	4	4	4	3	2	3	3	3	3	4	4	4	4	3	2	2
3	4	4	3	3	4	4	4	3	4	5	5	5	5	5	5	5	5	5	5	4	5	4	5	5	5	5	5	5	5	5	5	4	5	5	5	5	5	5	5	5	3	3
4	4	4	4	3	4	4	4	4	4	4	4	4	4	4	4	4	4	4	4	4	4	4	4	4	4	4	4	4	4	4	3	3	4	4	4	4	4	4	4	3	4	4
3	3	3	3	5	4	5	4	3	3	3	4	4	4	3	4	4	4	4	4	4	5	5	4	5	4	4	4	3	2	2	2	2	2	2	2	4	4	4	5	3	4	4
3	3	3	3	5	5	5	5	4	4	4	4	4	2	5	1	5	5	5	5	5	5	5	5	2	2	3	4	3	5	5	5	5	5	5	5	5	5	5	5	4	4	4
3	3	3	2	4	4	3	3	4	4	4	5	5	3	3	5	5	5	5	5	4	5	5	4	4	4	3	3	3	2	2	1	4	4	3	4	4	4	4	5	4	3	3
3	3	3	3	3	3	3	3	3	3	2	3	4	3	3	3	3	3	3	3	3	3	3	3	3	3	3	3	3	3	3	3	3	3	3	3	3	3	3	3	2	3	3
3	3	4	3	4	4	4	3	3	3	2	4	3	5	3	5	5	5	5	5	5	5	5	5	5	4	4	5	4	1	1	1	2	3	2	2	4	4	5	5	3	4	4
3	3	3	3	5	5	4	5	1	1	1	1	1	3	3	3	3	3	3	3	4	4	4	4	3	3	3	3	3	2	3	2	3	3	3	3	3	3	3	3	3	3	3
5	5	5	5	5	4	4	4	3	5	5	5	5	5	5	5	5	5	5	5	5	5	5	5	5	5	5	5	5	3	3	3	3	3	3	3	3	3	3	3	3	3	3
2	3	4	3	4	4	4	4	4	3	4	4	3	4	3	3	4	4	4	4	5	5	5	4	4	4	4	5	4	3	5	5	4	4	5	4	4	3	4	5	3	3	3
4	4	4	4	4	4	4	5	4	4	5	5	4	4	4	4	4	5	5	5	5	5	4	4	5	5	5	5	5	4	4	5	4	4	4	4	4	4	4	4	4	5	4
3	4	4	3	4	5	4	4	4	4	4	4	4	3	3	4	3	4	4	4	5	5	5	4	5	5	4	5	5	2	3	4	4	4	4	4	4	5	3	5	3	3	2
4	1	2	2	5	5	5	5	4	2	4	5	2	4	4	4	4	4	4	4	4	5	5	4	5	5	5	5	4	4	2	5	5	4	5	4	5	5	5	5	2	2	2
4	2	3	2	5	5	5	4	4	4	4	5	5	4	3	3	3	5	5	5	5	5	5	4	5	3	3	5	1	5	5	5	5	5	5	5	3	3	3	5	5	3	3
2	2	2	2	1	1	1	2	2	1	1	1	1	2	2	2	3	4	5	5	5	5	5	4	4	3	3	5	1	5	5	5	5	5	5	5	3	2	4	4	1	1	1
3	2	4	3	5	5	5	5	3	2	2	3	4	3	3	2	4	5	5	5	5	5	5	5	4	4	4	5	2	5	5	5	5	5	5	5	4	4	4	5	3	1	1
3	2	2	2	2	1	2	1	2	2	2	3	3	4	4	1	1	4	4	4	4	4	4	3	4	4	3	4	1	4	4	4	4	5	5	5	3	3	4	5	1	1	1
2	2	2	2	2	1	2	1	1	1	1	1	1	3	3	2	3	4	4	4	4	5	4	3	4	2	2	4	1	4	3	4	4	4	4	4	2	2	2	4	1	1	1
2	2	2	2	1	1	1	1	2	1	1	2	1	3	3	1	2	4	4	5	5	5	5	3	4	3	3	5	1	5	5	5	5	5	5	5	3	3	3	5	1	1	1
3	3	3	3	3	3	3	3	4	4	4	4	4	4	4	2	4	5	5	5	5	5	5	3	3	3	3	5	2	5	5	5	5	5	5	5	4	4	3	5	3	3	3
3	1	2	1	2	2	2	2	3	2	2	3	2	4	3	3	3	4	4	5	5	5	4	3	3	2	2	4	2	4	4	4	5	5	5	5	3	3	3	4	1	1	1
2	2	3	3	3	3	3	3	3	1	1	2	1	4	4	2	2	3	4	4	5	5	4	4	3	4	3	4	3	4	4	3	4	5	4	4	2	2	2	5	2	2	2
2	1	2	1	2	2	2	2	2	2	1	3	3	3	3	3	3	4	4	5	5	5	5	3	3	2	2	4	1	4	3	3	4	4	4	4	3	2	2	4	3	1	1
3	3	3	3	4	4	4	4	4	3	3	3	3	5	4	2	2	3	4	5	5	5	5	5	4	2	2	5	3	5	5	5	5	5	5	5	3	3	4	5	3	3	3
3	2	2	2	4	4	4	4	4	3	3	3	4	4	4	4	5	5	5	5	5	5	5	5	5	4	4	5	4	4	4	4	4	5	5	5	4	4	4	5	3	3	3
3	3	3	3	4	4	4	4	3	2	2	4	3	4	4	4	3	4	5	4	5	5	4	4	4	4	4	5	4	5	5	5	5	5	5	5	5	5	5	5	4	3	3
4	4	4	4	4	4	4	4	4	4	4	4	4	4	4	4	4	4	4	4	4	4	4	4	4	4	4	4	4	4	4	4	4	4	4	4	4	4	4	4	4	4	4
5	5	5	5	5	5	5	5	5	5	5	5	5	4	4	3	3	3	3	3	5	5	5	5	5	5	5	5	5	4	5	1	3	4	5	5	5	5	5	5	5	5	5
5	5	5	5	5	5	5	5	5	5	5	5	5	5	5	5	5	5	5	5	5	5	5	5	5	5	5	5	5	5	5	5	5	5	5	5	5	5	5	5	5	5	5
4	5	5	5	5	5	5	5	5	5	5	5	5	4	4	3	4	4	3	4	3	5	5	5	5	5	5	5	5	5	5	5	5	5	5	5	5	5	5	5	5	5	5
5	5	5	5	5	5	5	5	1	1	1	1	1	5	5	5	5	5	5	5	5	5	5	5	5	5	5	5	5	5	5	5	5	5	5	5	5	5	5	5	1	1	1
5	5	5	5	5	5	5	5	5	5	5	5	5	3	3	3	4	4	4	5	5	5	5	5	5	5	5	5	5	5	5	5	5	5	5	5	5	5	5	5	5	5	5
4	3	4	3	5	3	3	3	4	4	4	5	4	4	5	5	5	5	5	5	5	5	5	5	4	5	5	5	4	2	2	3	3	3	2	3	5	5	5	5	3	3	3
3	3	3	3	3	3	3	3	3	3	3	3	3	5	5	5	5	4	5	4	5	4	5	5	5	3	3	4	4	4	4	2	3	3	3	3	3	3	3	3	3	3	3
4	4	4	4	4	3	4	4	5	5	4	4	4	3	3	4	3	5	5	5	5	5	5	5	5	5	5	5	5	4	4	4	4	4	5	5	5	5	5	5	4	4	4
2	2	2	2	3	3	3	3	3	3	3	3	2	4	1	3	3	5	5	5	5	5	5	5	5	5	5	5	5	1	1	3	3	1	3	1	5	5	5	5	2	2	2
3	2	3	3	5	5	5	4	4	3	3	4	4	3	2	4	4	5	5	5	5	5	5	5	4	5	5	5	4	3	3	4	3	2	3	3	5	5	4	5	4	2	2
4	4	4	5	4	5	5	5	4	5	4	5	5	3	3	4	4	4	5	5	5	5	5	5	5	5	5	5	5	4	4	4	4	4	4	5	5	5	5	5	4	4	4
4	4	4	4	4	5	5	5	4	5	5	5	5	3	3	3	3	5	5	5	5	5	5	5	5	5	5	5	5	4	5	4	5	4	4	4	5	5	5	5	4	4	4
4	4	4	4	4	4	4	4	4	4	4	4	2	5	5	5	5	5	5	5	5	5	5	5	5	5	5	5	5	3	3	3	3	3	3	3	4	4	4	4	3	3	4
3	3	4	3	3	4	3	4	4	4	4	4	4	5	4	4	3	4	4	4	5	5	4	4	3	3	4	5	5	4	4	3	3	3	3	3	4	4	4	4	4	3	3
3	3	3	4	4	4	4	3	3	3	3	4	3	4	4	4	4	4	4	4	5	5	5	4	4	5	5	5	5	3	3	3	3	3	3	3	4	4	4	4	3	4	3
4	5	5	4	5	5	5	5	5	5	5	5	5	4	5	5	5	5	5	5	5	5	5	5	5	5	5	5	5	5	5	5	5	5	5	5	5	5	5	5	5	5	5
4	4	4	4	4	3	4	4	5	5	5	5	5	5	5	5	5	5	5	5	5	5	5	5	5	5	5	5	5	3	4	5	5	4	5	5	5	5	5	5	5	5	5
3	3	3	2	5	5	5	3	2	3	3	3	3	5	5	3	3	5	5	5	5	5	5	5	5	5	5	5	5	2	3	5	5	5	5	3	5	5	5	5	3	3	3
4	4	4	4	4	3	4	4	3	4	4	4	2	5	4	5	5	5	5	5	5	5	5	5	4	5	5	5	5	4	4	4	4	4	4	4	4	4	4	4	4	4	4
4	4	4	4	4	4	4	4	5	5	5	5	5	3	3	3	5	5	5	5	5	5	5	5	5	5	5	5	5	4	4	4	4	5	5	5	5	5	5	5	5	5	5
3	3	3	3	5	5	4	5	2	2	3	2	4	5	5	5	5	5	5	5	5	5	5	5	5	3	4	5	5	4	5	5	5	4	5	5	4	4	5	5	3	3	3
4	5	4	5	4	4	5	5	5	5	5	5	5	3	3	3	5	5	5	5	5	5	5	5	5	5	5	5	5	4	5	5	5	4	5	4	5	5	5	5	4	4	4
3	3	3	3	4	4	4	4	3	2	2	4	3	4	4	4	4	4	5	5	5	5	5	4	4	3	2	5	1	5	5	5	5	5	5	5	3	3	4	5	3	3	3
2	2	2	2	2	3	2	3	2	2	2	3	3	3	3	3	4	4	4	4	4	3	4	5	5	5	4	4	4	4	4	5	5	4	5	5	4	3	3	4	3	3	3
3	2	2	2	4	4	4	4	4	2	2	4	3	4	4	1	1	4	4	5	5	5	5	5	5	3	3	5	1	5	5	5	5	5	5	5	4	4	4	4	4	1	1
3	2	2	2	1	1	1	1	3	1	1	3	2	3	2	2	2	4	5	5	5	5	5	5	4	4	4	4	1	4	4	4	4	5	5	5	3	3	3	5	1	1	1
3	2	3	3	3	3	3	3	3	2	2	3	3	3	3	3	3	3	3	4	4	4	4	4	4	3	3	4	2	4	4	3	4	4	5	4	4	3	3	4	2	1	1
4	4	4	4	4	4	4	4	4	4	4	5	4	3	4	4	4	4	4	4	4	4	4	4	4	4	4	4	4	3	3	3	3	3	3	3	4	4	4	3	4	4	4
3	2	2	2	3	3	3	3	2	1	1	1	2	4	3	3	3	4	4	5	5	5	5	5	5	4	4	4	3	4	4	4	4	4	4	4	4	4	4	4	1	1	1
3	3	3	3	3	4	4	4	4	4	4	4	3	3	4	4	4	3	5	5	5	5	5	4	5	5	5	4	5	1	2	1	4	2	5	4	4	4	4	5	3	3	3
4	4	4	4	4	4	4	4	4	4	4	4	4	4	4	4	4	4	4	4	5	5	5	5	5	3	3	5	3	5	5	5	5	5	5	5	4	4	4	5	3	3	3
4	4	3	3	3	3	3	3	3	3	3	3	3	4	4	4	4	4	5	5	5	5	5	4	5	4	4	4	4	3	2	2	2	2	2	2	4	4	4	5	3	3	3
4	4	3	4	5	3	4	4	4	3	3	4	5	5	5	5	5	5	5	5	5	5	5	5	5	5	5	5	5	4	4	5	5	5	5	4	5	5	5	5	4	5	5
5	5	5	5	5	5	5	5	3	3	3	3	3	5	5	5	5	5	5	5	5	5	5	5	5	5	5	5	5	4	4	4	4	4	4	4	4	4	4	4	3	3	3
3	3	3	3	4	4	4	4	3	3	3	3	3	3	3	3	3	4	4	4	4	4	4	4	4	3	3	4	3	4	4	4	4	4	4	4	4	4	4	5	2	2	2
2	2	2	2	2	2	2	2	2	1	1	3	1	3	3	3	2	4	4	4	4	4	4	4	4	2	2	4	1	4	4	4	4	4	4	4	3	2	2	5	1	1	1
4	3	4	4	4	4	4	4	4	4	4	4	4	5	4	4	4	5	4	4	5	4	4	4	4	4	4	4	4	4	4	3	4	4	4	4	4	4	5	4	4	4	3
3	3	3	3	3	3	3	3	2	2	2	2	2	3	3	2	3	3	3	3	3	4	3	4	4	4	4	4	4	2	3	3	2	2	2	3	3	2	3	3	3	3	3
3	3	3	3	4	3	3	3	3	3	3	3	3	4	3	4	5	4	5	5	4	5	5	4	3	3	4	5	4	3	4	2	4	3	5	5	4	4	4	5	3	3	3
4	4	4	4	4	4	4	4	3	3	3	3	3	4	4	4	4	4	4	4	4	4	4	4	4	4	4	4	4	4	4	4	4	4	4	4	4	4	4	4	2	2	2
3	3	3	3	2	2	2	2	2	2	2	2	2	5	5	5	5	5	5	5	5	5	5	5	5	5	5	5	5	5	5	5	5	5	5	5	3	3	3	3	1	1	1
1	1	1	1	2	2	2	2	1	1	1	1	1	5	5	5	5	5	5	5	5	5	5	5	5	5	5	5	5	3	2	5	5	4	1	1	5	5	5	5	2	2	2
4	3	4	3	4	4	4	4	4	4	4	3	4	4	4	4	4	5	5	5	5	5	5	4	5	5	4	4	4	4	4	3	3	3	4	4	4	4	5	5	3	5	4
3	3	3	4	5	3	4	3	3	3	3	5	4	4	4	4	4	4	4	4	4	4	4	4	4	4	4	4	4	4	4	4	4	4	4	4	4	4	4	4	3	3	3
4	4	5	4	4	4	4	5	4	4	5	4	5	3	3	3	3	4	4	4	5	5	5	5	4	5	5	5	5	4	5	5	5	5	5	5	5	5	5	5	4	5	5
3	3	3	3	4	4	4	3	4	4	4	4	4	4	4	4	4	4	4	4	4	5	5	3	5	5	4	5	4	4	4	4	4	4	4	4	4	4	4	4	4	4	4
4	4	3	4	3	4	3	4	4	3	3	4	3	4	4	4	4	4	4	4	4	5	5	5	5	5	5	5	3	3	3	3	3	4	3	3	4	4	4	3	3	3	3
4	4	4	4	3	4	4	3	3	3	3	4	4	5	5	5	5	5	5	5	5	5	5	5	5	5	5	5	5	3	3	3	3	3	4	3	5	5	5	5	3	4	4
3	3	3	3	3	3	3	3	3	3	3	3	3	5	5	5	5	5	5	5	5	5	5	5	5	5	5	5	5	3	3	3	3	3	3	3	3	3	3	3	3	3	3
5	5	5	5	5	5	5	5	3	3	3	3	3	5	5	5	5	5	5	5	5	5	5	5	5	5	5	5	5	5	5	5	5	5	5	5	5	5	5	5	3	3	3
3	3	3	3	5	2	3	3	4	3	3	4	4	5	5	5	5	5	5	5	5	5	5	5	5	5	5	5	5	5	5	5	5	5	5	5	5	5	3	5	3	3	3
3	3	3	3	3	3	3	3	4	5	3	3	3	5	5	5	5	5	5	5	5	5	5	5	5	5	5	5	5	3	3	3	3	3	3	3	3	3	3	3	2	2	2
3	3	3	3	3	3	3	3	5	5	5	3	3	5	5	5	5	5	5	5	5	5	5	5	5	5	5	5	5	3	3	3	3	3	3	3	3	3	3	3	3	3	3
3	3	3	3	3	3	3	3	3	4	4	4	4	3	3	3	3	3	3	3	3	3	3	3	3	4	4	4	3	3	3	3	3	3	3	3	4	4	3	3	3	3	3
5	5	5	5	1	1	1	1	5	1	1	1	1	5	5	5	5	5	5	5	5	5	5	5	5	5	5	5	5	5	5	5	5	5	5	5	5	5	5	5	1	1	1
3	2	3	2	3	3	3	3	3	1	1	2	2	4	4	3	4	4	4	5	5	5	5	5	5	2	3	5	1	4	4	4	4	4	4	4	4	4	4	5	2	1	1
3	3	3	3	4	4	4	4	3	3	3	4	3	3	3	5	5	5	5	5	5	5	5	5	5	4	5	5	4	5	5	5	5	5	5	4	5	5	5	5	2	2	2
3	3	3	3	3	3	3	3	3	3	3	3	3	3	3	3	3	3	3	3	3	3	3	3	3	3	3	3	3	3	3	3	3	3	3	3	3	3	3	3	3	3	3
3	3	3	3	5	3	4	3	4	3	3	5	3	4	5	5	5	5	5	5	5	5	5	5	5	4	5	4	3	2	2	1	1	3	2	2	4	4	5	5	3	3	3
3	3	3	3	3	3	3	3	3	3	3	3	3	3	3	3	3	3	3	3	3	3	3	3	3	3	3	3	3	3	3	3	3	3	3	3	3	3	3	3	3	3	3
5	4	4	4	4	4	4	5	5	5	4	5	4	5	5	4	4	5	5	5	5	5	5	5	4	5	4	4	4	4	4	5	4	4	5	5	4	4	4	5	5	5	4
4	4	4	4	5	4	4	4	4	4	4	4	4	5	4	4	4	4	4	5	5	5	5	4	4	4	4	4	4	4	4	4	4	4	4	4	4	4	4	4	4	4	4
4	4	4	4	4	5	5	5	4	4	4	4	4	5	4	4	5	5	4	5	5	5	4	4	4	4	4	4	4	5	4	4	4	4	4	5	4	4	4	5	3	3	3
3	3	3	3	4	3	3	2	4	3	3	4	4	3	3	3	4	4	4	4	5	5	4	4	4	5	5	5	4	3	3	3	3	3	2	2	4	4	3	4	3	3	3
4	5	5	4	5	4	5	5	4	4	4	4	4	5	4	4	5	5	4	5	5	5	4	4	4	4	4	4	4	4	4	5	5	5	4	4	4	4	4	5	3	3	3
4	4	4	4	4	5	5	4	4	4	4	4	4	5	4	5	5	5	5	5	5	5	4	4	4	4	4	4	4	5	4	4	4	5	5	4	4	4	4	5	3	3	3
3	3	3	3	3	3	5	3	3	3	3	5	5	5	5	5	5	5	5	5	5	5	5	5	5	5	5	5	5	3	3	4	3	1	5	5	5	5	5	5	3	3	3
3	3	3	1	5	5	5	5	2	1	2	1	1	5	5	5	5	5	5	5	5	5	5	5	5	5	5	5	5	5	5	5	5	5	5	5	5	5	5	5	3	3	3
3	3	3	3	4	4	1	2	4	3	3	4	5	5	1	5	1	5	5	5	5	5	5	4	4	3	3	4	3	3	2	1	2	2	1	1	5	5	5	5	3	3	3
3	3	4	3	4	4	4	4	4	4	4	4	4	5	5	5	3	5	5	5	5	5	4	5	5	5	5	5	4	3	3	5	3	5	5	5	5	5	5	5	3	3	2
3	3	3	3	4	3	4	3	3	3	3	4	4	3	4	4	3	4	4	4	4	3	4	4	3	4	4	4	3	2	2	2	3	2	2	2	4	3	3	4	3	3	3
3	3	3	3	4	4	4	4	3	3	3	4	3	4	3	5	5	4	4	4	5	5	5	4	4	4	4	4	4	1	5	3	3	2	1	2	5	5	4	4	2	3	3
3	3	3	3	3	3	3	3	3	3	3	4	2	4	3	3	4	4	4	4	5	5	5	5	5	5	5	5	5	3	3	3	4	4	4	3	4	4	3	5	2	2	2
3	3	3	3	5	5	4	5	4	2	2	4	4	4	3	5	4	4	5	5	5	5	5	5	5	4	3	4	4	3	3	1	1	3	3	1	3	2	5	5	3	3	3
3	3	3	3	5	2	3	3	4	3	3	4	4	5	5	3	4	4	5	5	5	5	4	5	4	4	4	4	4	3	3	5	4	3	3	2	3	3	3	3	3	3	3
3	3	3	3	4	4	3	4	3	3	3	4	3	4	4	3	4	4	4	4	5	5	4	4	4	4	4	4	4	4	4	5	5	5	5	5	4	4	4	4	3	3	3
5	5	5	5	4	5	5	4	5	4	3	5	5	5	5	5	5	5	4	5	5	5	4	4	4	4	4	4	3	5	4	4	4	4	5	5	4	4	5	5	3	3	3
5	5	5	4	4	5	5	3	3	4	4	4	4	5	4	5	5	5	5	5	4	5	5	4	4	3	3	3	3	5	4	5	4	5	5	5	3	3	4	5	3	3	3
4	4	3	3	4	3	4	3	4	4	4	5	4	5	5	3	3	5	5	5	5	5	5	5	5	5	5	5	5	3	3	3	3	3	3	2	5	5	5	5	4	5	4
4	4	4	4	4	4	5	4	5	4	4	4	3	4	5	5	5	5	5	5	5	5	4	4	4	4	4	4	3	5	4	5	5	5	4	4	4	4	4	5	3	3	3
3	3	4	3	5	4	5	5	4	5	4	5	5	4	5	5	3	5	5	5	5	5	5	5	5	4	5	5	5	4	5	5	4	5	5	5	4	4	3	5	4	4	4
3	2	3	3	4	4	4	2	3	3	4	3	2	5	4	4	4	4	4	4	4	4	4	4	4	4	3	3	3	2	2	2	3	3	2	2	4	4	4	4	2	2	2
4	4	4	4	4	4	4	4	4	4	4	4	4	4	4	4	4	4	4	4	4	4	4	4	4	4	4	4	4	4	4	4	4	4	4	4	4	4	4	4	4	4	4
